# Supplementary material for: Exogenous Abscisic Acid Affects the Heat Tolerance of Rice Seedlings by Influencing the Accumulation of ROS
Source: Antioxidants (Basel). 2023 Jul 9;12(7):1404. doi: 10.3390/antiox12071404 (PMC10376659; doi:10.3390/antiox12071404)
Supplement: Supplementary file 1 [file antioxidants-12-01404-s001.zip]

Archive with 1 entries (1 files):
- antioxidants-2431449-supplementary.pdf
